# Supplementary material for: An Integrative ATAC-Seq and RNA-Seq Analysis of the Endometrial Tissues of Meishan and Duroc Pigs
Source: Int J Mol Sci. 2023 Sep 30;24(19):14812. doi: 10.3390/ijms241914812 (PMC10573446; doi:10.3390/ijms241914812)
Supplement: Supplementary file 1 [file ijms-24-14812-s001.zip]

Archive with 1 entries (1 files):
- ijms-2589584-supplementary.pdf
